# Supplementary material for: Genetic diversity and adaptability of native sheep breeds from different climatic zones
Source: Sci Rep. 2025 Apr 23;15:14143. doi: 10.1038/s41598-025-97931-2 (PMC12019589; doi:10.1038/s41598-025-97931-2)
Supplement: Supplementary file 1 — Supplementary Material 1 [file 41598_2025_97931_MOESM1_ESM.xlsx]

## Sheet: Table S1
Table S1: Sample description and standard genetic diversity indices (±standard deviation) for all sheep breeds studied
Breed Name	Abbreviation	Country	Continent	N	HO±SD	HE±SD	FHOM±SD	Ne13	Ne45
Barbarin	BAR	Tunisia	Africa	23	0.383±0.149	0.384±0.125	0.034±0.016	137	468
Barbarin	BARL	Libya	Africa	12	0.387±0.170	0.391±0.127	0.047±0.030	-	-
Dubska Pramenka	BIH.DPram	Bosnia-Herzegovina	Europe	23	0.388±0.152	0.387±0.125	0.054±0.034	116	371
Hercegovačka Pramenka	BIH.HPram	Bosnia-Herzegovina	Europe	23	0.384±0.160	0.376±0.132	0.060±0.033	86	267
Kupreška Pramenka	BIH.KPram	Bosnia-Herzegovina	Europe	30	0.369±0.154	0.370±0.136	0.094±0.039	91	256
Tibetan	CHN.Tib	China	Asia	37	0.344±0.145	0.363±0.138	0.172±0.049	165	502
Ethiopian Menz	ETH.Menz	Ethiopia	Africa	34	0.348±0.156	0.352±0.145	0.175±0.036	207	650
Boutsiko	GRC.Bout	Greece	Europe	28	0.383±0.148	0.382±0.127	0.055±0.053	106	310
Chios	GRC.Chios	Greece	Europe	28	0.348±0.164	0.350±0.146	0.163±0.024	94	216
Dorper	HUN.Dor	Hungary	Europe	16	0.368±0.173	0.361±0.143	0.191±0.065	45	110
White Dorper	HUN.Dor.W	Hungary	Europe	16	0.372±0.168	0.368±0.139	0.177±0.063	41	108
Ile de France	HUN.IldeFr	Hungary	Europe	27	0.377±0.153	0.375±0.133	0.074±0.051	100	252
Hungarian Merino	HUN.Mer	Hungary	Europe	29	0.383±0.153	0.377±0.131	0.085±0.091	134	349
Racka	HUN.Rac	Hungary	Europe	27	0.364±0.154	0.369±0.136	0.120±0.021	94	235
Suffolk	HUN.Suff	Hungary	Europe	19	0.364±0.161	0.375±0.134	0.111±0.048	69	196
Bábolna Tetra	HUN.Tetra	Hungary	Europe	23	0.393±0.155	0.385±0.127	0.033±0.018	86	251
Hungarian Tsigai	HUN.Tsig	Hungary	Europe	25	0.359±0.155	0.372±0.135	0.116±0.076	79	222
Afshari	IR.Afs	Iran	Asia	37	0.372±0.154	0.365±0.137	0.091±0.036	107	315
Moghani	IR.Mog	Iran	Asia	34	0.376±0.147	0.376±0.130	0.070±0.026	151	483
East African fat tail	KEN.Eaft	Kenya	Africa	40	0.341±0.147	0.355±0.140	0.153±0.099	224	689
Red Masaai	KEN.RedM	Kenya	Africa	48	0.337±0.151	0.346±0.145	0.169±0.070	158	466
Lithuanian Coarse-wooled sheep	LTU.Cwool	Lithuania	Europe	25	0.377±0.164	0.365±0.139	0.256±0.051	29	72
Morocco (assorted)	MAR	Morocco	Africa	30	0.367±0.134	0.390±0.119	0.079±0.107	179	608
Heath Sheep	POL.Alek	Poland	Europe	23	0.368±0.163	0.365±0.140	0.116±0.047	58	154
Podhale Zackel	POL.Pod	Poland	Europe	21	0.391±0.153	0.388±0.125	0.031±0.024	99	306
Rusty Tsigai	ROU.Rtsig	Romania	Europe	25	0.393±0.148	0.389±0.123	0.025±0.035	105	330
White-headed Turcana	ROU.Turc	Romania	Europe	28	0.386±0.144	0.386±0.124	0.040±0.020	143	437
Lipe Pramenka	SRB.LPram	Serbia	Europe	24	0.352±0.152	0.371±0.135	0.136±0.074	86	244
Sjenica Pramenka	SRB.ZPram	Serbia	Europe	16	0.387±0.157	0.394±0.122	0.044±0.056	83	274
Dala Pälsfår	SWE.Dal	Sweden	Europe	18	0.309±0.179	0.330±0.1630	0.363±0.120	39	94
Fjällnäs	SWE.Fja	Sweden	Europe	8	0.284±0.167	0.396±0.137	0.514±0.202	-	-
Gotland	SWE.Got	Sweden	Europe	19	0.351±0.165	0.362±0.145	0.195±0.024	76	187
Klövsjö	SWE.Klo	Sweden	Europe	19	0.342±0.172	0.362±0.153	0.328±0.070	32	88
Assorted: individuals came from different breeds. Standard diversity indices were calculated based on the frequency of haplotypes in each population, while the inbreeding coefficient (F) was calculated using the method of moments F coefficient as follows: Observed heterozygosity count - expected count/ total observations minus anticipated count, where predicted counts are based on the loaded mino…

## Sheet: Table S2
Table S2: Analysis of molecular variance of the 32 sheep breeds
Source of variation	d.f.	Sum of squares	Variance components	Percentage of variation
Among populations	32	1.14009e+06	587.61730 Va	8.94
Within populations	1637	9.80139e+06	5987.41250 Vb	91.06
Total	1669	1.09415e+07	6575.03
Fixation index (FST)	0.08937 , p-value < 0.001
AMOVA was computed using distance matrix based on pairwise differences (FST)
Va - variance components among populations
Vb - variance component between populations

## Sheet: Table S3
Table S3: Genes under differencial selection between East Africa and North Africa sheep breeds as identified by Rbs method
Gene name	Chromosome	ensembl gene ID	start position	end position
SOD1	1	ENSOARG00000007880	122094296	122094754
MX2	1	ENSOARG00000010231	259688071	259716801
MX1	1	ENSOARG00000010283	259737321	259762804
LEPR	1	ENSOARG00000010394	40760256	40858312
IL12RB2	1	ENSOARG00000011173	42584598	42656778
CD247	1	ENSOARG00000012086	117694946	117700677
IFNAR1	1	ENSOARG00000013188	120422988	120448951
IFNAR2	1	ENSOARG00000013309	120551218	120571823
CD80	1	ENSOARG00000019762	182614039	182637278
GSK3B	1	ENSOARG00000019835	182940427	183155532
CLDN1	1	ENSOARG00000020472	195280159	195295348
PRD-SPRRII	1	ENSOARG00000025190	102078660	102078887
LAMC2	12	ENSOARG00000000744	62324183	62392567
SLC25A33	12	ENSOARG00000008554	42049646	42075896
SLC2A5	12	ENSOARG00000008942	42511748	42539442
SERPINC1	12	ENSOARG00000012929	53297207	53307981
OXT	13	ENSOARG00000004595	51437893	51438654
PRPF18	13	ENSOARG00000006243	27304914	27363017
PDYN	13	ENSOARG00000007354	52472601	52474697
BAMBI	13	ENSOARG00000015180	35117182	35118653
NCR1	14	ENSOARG00000002157	59754651	59759266
CRY2	15	ENSOARG00000002386	74106272	74130609
F2	15	ENSOARG00000004038	74896927	74911872
BMAL1	15	ENSOARG00000007809	38890197	38925292
FSHB	15	ENSOARG00000015425	59188092	59190048
CCL28	16	ENSOARG00000008645	31345878	31365668
GHR	16	ENSOARG00000008837	31832933	32000445
IL2	17	ENSOARG00000000044	34935045	34939550
TDO2	17	ENSOARG00000006881	43058280	43074645
FGF2	17	ENSOARG00000017222	34113507	34661626
IL21	17	ENSOARG00000017881	34778947	34786075
SRP54	18	ENSOARG00000007160	44205266	44235585
PSMA6	18	ENSOARG00000007429	44447953	44471341
NFKBIA	18	ENSOARG00000007502	44533631	44538036
FABP3	2	ENSOARG00000001603	235135457	235145925
EYA3	2	ENSOARG00000003071	238192847	238265280
LIN28A	2	ENSOARG00000004614	239577200	239590412
CD52	2	ENSOARG00000004803	239674608	239675963
ITGB6	2	ENSOARG00000006967	148402142	148486111
UBQLN1	2	ENSOARG00000009010	35845653	35897664
GLRX	2	ENSOARG00000009427	116429163	116429483
CXCR4	2	ENSOARG00000010462	173602065	173605247
DARS1	2	ENSOARG00000010544	173737054	173799138
RORB	2	ENSOARG00000012659	61553322	61762284
TYRP1	2	ENSOARG00000013796	80602298	80623437
NFIB	2	ENSOARG00000013887	82133740	82388297
PSIP1	2	ENSOARG00000014002	83388239	83424864
PPIL3	2	ENSOARG00000016635	202185790	202195152
NIF3L1	2	ENSOARG00000016650	202198604	202211978
BMPR2	2	ENSOARG00000017641	203653532	203710593
CD28	2	ENSOARG00000018277	204611103	204645238
SFN	2	ENSOARG00000018302	239211367	239212113
CTLA4	2	ENSOARG00000018321	204777523	204784522
IDH1	2	ENSOARG00000018980	209236699	209259307
IGFBP5	2	ENSOARG00000019421	217650010	217669182
SLC11A1	2	ENSOARG00000019535	219378564	219390278
PRKAG3	2	ENSOARG00000019718	219781028	219787070
TUBA4A	2	ENSOARG00000020020	220175495	220179114
INHA	2	ENSOARG00000020243	220476722	220479658
GMPR	20	ENSOARG00000012220	39777857	39837673
DTNBP1	20	ENSOARG00000012503	40340429	40430938
EDN1	20	ENSOARG00000014073	43135236	43140684
CDK1	25	ENSOARG00000004318	16420009	16437119
DDX21	25	ENSOARG00000005307	25041120	25063768
PLAU	25	ENSOARG00000008473	29676048	29685840
ADRB3	26	ENSOARG00000001094	31849634	31851548
ATXN7L3B	3	ENSOARG00000016672	110404006	110404296
RELN	4	ENSOARG00000000465	44668137	45205142
GNG11	4	ENSOARG00000001101	11124376	11128973
ARF5	4	ENSOARG00000001854	91893378	91895222
PON2	4	ENSOARG00000003259	12512339	12539560
LSM5	4	ENSOARG00000006944	63996802	63999684
ARL4A	4	ENSOARG00000008124	20778423	20779022
PRR15	4	ENSOARG00000008451	66566695	66567075
SRI	4	ENSOARG00000011759	72313120	72325811
IL6	4	ENSOARG00000012021	31412389	31416357
TRA2A	4	ENSOARG00000013147	32094068	32111994
ELAVL1	5	ENSOARG00000003168	14393809	14415353
CCL25	5	ENSOARG00000003210	14453428	14455992
PROP1	5	ENSOARG00000006802	37298572	37304285
RACK1	5	ENSOARG00000007288	37884620	37892060
ZNF496	5	ENSOARG00000007509	38101258	38145325
SLC39A3	5	ENSOARG00000013629	18496941	18503765
IL4	5	ENSOARG00000014896	19237796	19245485
IL13	5	ENSOARG00000014937	19262767	19264701
IL5	5	ENSOARG00000015033	19436398	19438650
IRF1	5	ENSOARG00000015078	19485039	19491419
CSF2	5	ENSOARG00000015430	19956144	19958155
IL3	5	ENSOARG00000015525	19971457	19973243
MEF2C	5	ENSOARG00000016099	85606652	85706150
KDR	6	ENSOARG00000001060	70562488	70607422
CLOCK	6	ENSOARG00000001602	70873036	70987644
NUDT9	6	ENSOARG00000004952	101937111	101973296
IGFBP7	6	ENSOARG00000005761	72423581	72437525
RAB28	6	ENSOARG00000008329	108153665	108252229
CXCL10	6	ENSOARG00000016611	90551375	90552865
BMPR1B	6	ENSOARG00000017161	29361947	29448079
HEXA	7	ENSOARG00000018930	18903379	18935045
ANXA2	7	ENSOARG00000020821	46840046	46885147
TRPM7	7	ENSOARG00000020984	56660443	56767078
FGF7	7	ENSOARG00000021001	57779972	57841735
LATS1	8	ENSOARG00000002830	73716242	73736759
COQ3	8	ENSOARG00000011897	37472238	37495446
AKIRIN2	8	ENSOARG00000012967	49378101	49400794
CGA	8	ENSOARG00000013153	49919904	49921988
FABP5	9	ENSOARG00000008976	57354087	57359292
FABP4	9	ENSOARG00000009344	57536525	57541042
SNAI2	9	ENSOARG00000013030	32778177	32780624
DGAT1	9	ENSOARG00000014070	13566142	13575279
TTPA	9	ENSOARG00000016843	40878359	40916472
MCMDC2	9	ENSOARG00000017914	43872057	43906823

## Sheet: Table S4
Table S4: Genes under differencial selection between East Africa and North Africa sheep breeds as identified by XP-EHH method
Gene name	Chromosome	ensembl gene ID	start position	end position
SLC39A1	1	ENSOARG00000001630	102912811	102915113
SOD1	1	ENSOARG00000007880	122094296	122094754
MX2	1	ENSOARG00000010231	259688071	259716801
MX1	1	ENSOARG00000010283	259737321	259762804
RGS4	1	ENSOARG00000011014	112790132	112800145
CD247	1	ENSOARG00000012086	117694946	117700677
IFNAR1	1	ENSOARG00000013188	120422988	120448951
IFNAR2	1	ENSOARG00000013309	120551218	120571823
OVGP1	1	ENSOARG00000019599	87968079	87982027
ADORA3	1	ENSOARG00000019630	88054043	88056874
CD80	1	ENSOARG00000019762	182614039	182637278
GSK3B	1	ENSOARG00000019835	182940427	183155532
PRD-SPRRII	1	ENSOARG00000025190	102078660	102078887
TXNDC17	11	ENSOARG00000001273	24857061	24859366
CYGB	11	ENSOARG00000006910	54230904	54233731
AANAT	11	ENSOARG00000007101	54280969	54282219
SLC25A19	11	ENSOARG00000010679	55213585	55223216
ATP5PD	11	ENSOARG00000011397	55397692	55404868
STRADA	11	ENSOARG00000013434	47403627	47425001
GH	11	ENSOARG00000013932	47540169	47541799
SLC25A33	12	ENSOARG00000008554	42049646	42075896
SLC2A5	12	ENSOARG00000008942	42511748	42539442
IRF6	12	ENSOARG00000012720	71642946	71654633
SERPINC1	12	ENSOARG00000012929	53297207	53307981
HSD11B1	12	ENSOARG00000013020	71703835	71763644
PANK2	13	ENSOARG00000000750	50616964	50645766
REM1	13	ENSOARG00000000783	60377529	60386368
BCL2L1	13	ENSOARG00000001262	60531757	60581987
OXT	13	ENSOARG00000004595	51437893	51438654
PRPF18	13	ENSOARG00000006243	27304914	27363017
ZGPAT	13	ENSOARG00000010128	53357610	53366731
ARFRP1	13	ENSOARG00000010188	53366104	53373064
BAMBI	13	ENSOARG00000015180	35117182	35118653
C13H20orf96	13	ENSOARG00000019169	60017650	60037398
NCR1	14	ENSOARG00000002157	59754651	59759266
CRY2	15	ENSOARG00000002386	74106272	74130609
F2	15	ENSOARG00000004038	74896927	74911872
BMAL1	15	ENSOARG00000007809	38890197	38925292
FSHB	15	ENSOARG00000015425	59188092	59190048
RAB21	17	ENSOARG00000004691	59802415	59803080
TDO2	17	ENSOARG00000006881	43058280	43074645
FGF2	17	ENSOARG00000017222	34113507	34661626
MCP-3	18	ENSOARG00000004611	33632415	33635335
EYA3	2	ENSOARG00000003071	238192847	238265280
LIN28A	2	ENSOARG00000004614	239577200	239590412
CD52	2	ENSOARG00000004803	239674608	239675963
GSN	2	ENSOARG00000005473	2156199	2187147
ITGB6	2	ENSOARG00000006967	148402142	148486111
UBQLN1	2	ENSOARG00000009010	35845653	35897664
TYRP1	2	ENSOARG00000013796	80602298	80623437
NFIB	2	ENSOARG00000013887	82133740	82388297
PSIP1	2	ENSOARG00000014002	83388239	83424864
PPIL3	2	ENSOARG00000016635	202185790	202195152
NIF3L1	2	ENSOARG00000016650	202198604	202211978
BMPR2	2	ENSOARG00000017641	203653532	203710593
CD28	2	ENSOARG00000018277	204611103	204645238
SFN	2	ENSOARG00000018302	239211367	239212113
CTLA4	2	ENSOARG00000018321	204777523	204784522
IDH1	2	ENSOARG00000018980	209236699	209259307
IGFBP5	2	ENSOARG00000019421	217650010	217669182
SLC11A1	2	ENSOARG00000019535	219378564	219390278
PRKAG3	2	ENSOARG00000019718	219781028	219787070
TUBA4A	2	ENSOARG00000020020	220175495	220179114
GMPR	20	ENSOARG00000012220	39777857	39837673
DTNBP1	20	ENSOARG00000012503	40340429	40430938
EDN1	20	ENSOARG00000014073	43135236	43140684
PAG6	21	ENSOARG00000011295	38797731	38806693
SDHAF2	21	ENSOARG00000013051	39325685	39335048
FTH1	21	ENSOARG00000014339	39823812	39886786
SCGB1A1	21	ENSOARG00000014878	40184783	40188084
FEN1	21	ENSOARG00000015633	39647405	39648523
CPT1A	21	ENSOARG00000016505	45444763	45488917
POLR2G	21	ENSOARG00000016984	40471909	40474886
CYP2E1	22	ENSOARG00000000042	50692314	50706424
ARL3	22	ENSOARG00000001689	22438505	22468540
CYP17A1	22	ENSOARG00000002137	22557939	22564240
PITX3	22	ENSOARG00000017626	22045063	22055190
CDK1	25	ENSOARG00000004318	16420009	16437119
DDX21	25	ENSOARG00000005307	25041120	25063768
PLAU	25	ENSOARG00000008473	29676048	29685840
CDK4	3	ENSOARG00000005320	161617799	161623974
QPCT	3	ENSOARG00000009260	86615354	86644936
ATXN7L3B	3	ENSOARG00000016672	110404006	110404296
SLC25A17	3	ENSOARG00000017634	216040190	216082110
TEF	3	ENSOARG00000018238	216504368	216525599
QRFP	3	ENSOARG00000019037	5723628	5724023
CPT1B	3	ENSOARG00000019949	224090383	224102291
RABL2B	3	ENSOARG00000020039	224245620	224261805
BCAT1	3	ENSOARG00000020103	189876216	189991547
TOB2	3	ENSOARG00000025175	216550007	216551006
RELN	4	ENSOARG00000000465	44668137	45205142
ARF5	4	ENSOARG00000001854	91893378	91895222
LSM5	4	ENSOARG00000006944	63996802	63999684
ARL4A	4	ENSOARG00000008124	20778423	20779022
PRR15	4	ENSOARG00000008451	66566695	66567075
SRI	4	ENSOARG00000011759	72313120	72325811
IL6	4	ENSOARG00000012021	31412389	31416357
TRA2A	4	ENSOARG00000013147	32094068	32111994
RETN	5	ENSOARG00000002291	14185287	14186266
MAP2K7	5	ENSOARG00000002988	14340244	14351562
ELAVL1	5	ENSOARG00000003168	14393809	14415353
CCL25	5	ENSOARG00000003210	14453428	14455992
PROP1	5	ENSOARG00000006802	37298572	37304285
RACK1	5	ENSOARG00000007288	37884620	37892060
ZNF496	5	ENSOARG00000007509	38101258	38145325
SLC39A3	5	ENSOARG00000013629	18496941	18503765
IL4	5	ENSOARG00000014896	19237796	19245485
IL13	5	ENSOARG00000014937	19262767	19264701
IL5	5	ENSOARG00000015033	19436398	19438650
IRF1	5	ENSOARG00000015078	19485039	19491419
CSF2	5	ENSOARG00000015430	19956144	19958155
IL3	5	ENSOARG00000015525	19971457	19973243
KDR	6	ENSOARG00000001060	70562488	70607422
CLOCK	6	ENSOARG00000001602	70873036	70987644
IGFBP7	6	ENSOARG00000005761	72423581	72437525
RAB28	6	ENSOARG00000008329	108153665	108252229
CXCL10	6	ENSOARG00000016611	90551375	90552865
HEXA	7	ENSOARG00000018930	18903379	18935045
ANXA2	7	ENSOARG00000020821	46840046	46885147
COQ3	8	ENSOARG00000011897	37472238	37495446
FABP5	9	ENSOARG00000008976	57354087	57359292
FABP4	9	ENSOARG00000009344	57536525	57541042
DGAT1	9	ENSOARG00000014070	13566142	13575279
MCMDC2	9	ENSOARG00000017914	43872057	43906823

## Sheet: Table S5
Table S5: Genes under differencial selection between East Africa and European sheep breeds as identified by Rsb method
Gene name	Chromosome	ensembl gene ID	start position	end position
UROD	1	ENSOARG00000001472	19436350	19439595
IL12A	1	ENSOARG00000002198	225475115	225481557
CP	1	ENSOARG00000005049	237003297	237050085
CD1D	1	ENSOARG00000007252	107108011	107111215
CD1	1	ENSOARG00000007282	107270021	107273118
KAP7	1	ENSOARG00000007941	122988317	122988574
ITLN	1	ENSOARG00000009086	110424823	110433166
FCGR3A	1	ENSOARG00000010070	111039478	111049403
FCGR2B	1	ENSOARG00000010094	111115681	111132021
RGS4	1	ENSOARG00000011014	112790132	112800145
CD247	1	ENSOARG00000012086	117694946	117700677
ITGB2	1	ENSOARG00000012367	262869672	262887497
RABGGTB	1	ENSOARG00000012635	51396950	51403534
AGTR1	1	ENSOARG00000015385	237523905	237524984
RAB5A	1	ENSOARG00000015722	275278245	275306706
SLC30A7	1	ENSOARG00000018397	77384118	77477030
CYM	1	ENSOARG00000019460	86930889	86941609
CD53	1	ENSOARG00000019463	87349364	87392438
CD86	1	ENSOARG00000020112	184802052	184866057
PDIA5	1	ENSOARG00000020177	185701829	185793885
GHSR	1	ENSOARG00000020744	213098548	213101910
DCT	10	ENSOARG00000000618	69452806	69492878
SUCLA2	10	ENSOARG00000008171	18125209	18216861
MED4	10	ENSOARG00000008182	18230447	18244509
ITM2B	10	ENSOARG00000008230	18364311	18388321
EEF1AKMT1	10	ENSOARG00000013823	36005923	36011902
FBXL3	10	ENSOARG00000016056	52599500	52614788
GJB2	10	ENSOARG00000017089	36271774	36272454
TXNDC17	11	ENSOARG00000001273	24857061	24859366
TIMP2	11	ENSOARG00000003264	52490463	52504223
UBB	11	ENSOARG00000004399	32806436	32807122
SLC25A11	11	ENSOARG00000005726	26073940	26076153
CYGB	11	ENSOARG00000006910	54230904	54233731
AANAT	11	ENSOARG00000007101	54280969	54282219
MED11	11	ENSOARG00000007729	26240976	26242341
ARL5C	11	ENSOARG00000010377	39236192	39241980
THRA	11	ENSOARG00000012886	39957731	39971047
NR1D1	11	ENSOARG00000013027	39970553	39977351
STRADA	11	ENSOARG00000013434	47403627	47425001
GH	11	ENSOARG00000013932	47540169	47541799
SERPINF1	11	ENSOARG00000014232	22471286	22478665
RPA1	11	ENSOARG00000014479	22518627	22561972
IGFBP4	11	ENSOARG00000014604	40250021	40260382
PMP22	11	ENSOARG00000016485	32318382	32341045
PGD	12	ENSOARG00000005335	41299271	41313662
IL10	12	ENSOARG00000006292	3820935	3824667
ISG15	12	ENSOARG00000007233	49537787	49538733
PTGS2	12	ENSOARG00000007592	65834369	65841232
CR2	12	ENSOARG00000008208	4724266	4770968
SLC25A33	12	ENSOARG00000008554	42049646	42075896
SLC2A5	12	ENSOARG00000008942	42511748	42539442
IRF6	12	ENSOARG00000012720	71642946	71654633
SERPINC1	12	ENSOARG00000012929	53297207	53307981
HSD11B1	12	ENSOARG00000013020	71703835	71763644
CAPN2	12	ENSOARG00000015097	25191495	25241603
DEGS1	12	ENSOARG00000015855	25467996	25473652
NR5A2	12	ENSOARG00000015980	76980493	77092173
NPPB	12	ENSOARG00000018211	39958532	39961584
NPPA	12	ENSOARG00000018229	39969236	39971270
CORT	12	ENSOARG00000025168	41266242	41267676
REM1	13	ENSOARG00000000783	60377529	60386368
BCL2L1	13	ENSOARG00000001262	60531757	60581987
CD93	13	ENSOARG00000005169	40981178	40983359
PYGB	13	ENSOARG00000007168	41883741	41916422
GDI2	13	ENSOARG00000008098	42036764	42067988
ADIG	13	ENSOARG00000019100	67064926	67070255
C13H20orf96	13	ENSOARG00000019169	60017650	60037398
NCR1	14	ENSOARG00000002157	59754651	59759266
LCAT	14	ENSOARG00000003256	34760896	34764094
SLC12A4	14	ENSOARG00000003272	34764805	34781054
ZDHHC7	14	ENSOARG00000011138	10594432	10602063
LHB	14	ENSOARG00000012583	54608835	54609803
FLT3LG	14	ENSOARG00000013140	54962683	54971093
FCGRT	14	ENSOARG00000013202	54992963	54998254
KLK1	14	ENSOARG00000014213	55932085	55937063
FTO	14	ENSOARG00000017939	21524991	21953995
MMP13	15	ENSOARG00000004790	5258462	5270880
MMP7	15	ENSOARG00000006119	5709290	5717067
YAP1	15	ENSOARG00000006660	6073422	6208371
BMAL1	15	ENSOARG00000007809	38890197	38925292
FSHB	15	ENSOARG00000015425	59188092	59190048
EIF3M	15	ENSOARG00000016580	61503404	61522399
MYOD1	15	ENSOARG00000025174	34370528	34371122
AK6	16	ENSOARG00000005659	10361305	10375165
FST	16	ENSOARG00000008119	25630860	25636124
RAB21	17	ENSOARG00000004691	59802415	59803080
EDNRA	17	ENSOARG00000008169	10416386	10482226
IL15	17	ENSOARG00000012119	15757663	15773243
PUS1	17	ENSOARG00000013316	44746977	44758079
CRYBB3	17	ENSOARG00000018985	64996177	65001296
MCP-3	18	ENSOARG00000004611	33632415	33635335
SRP54	18	ENSOARG00000007160	44205266	44235585
PSMA6	18	ENSOARG00000007429	44447953	44471341
NFKBIA	18	ENSOARG00000007502	44533631	44538036
ARNT2	18	ENSOARG00000015391	25331556	25480510
SNRPA1	18	ENSOARG00000016703	28192592	28202484
MYD88	19	ENSOARG00000001031	11552444	11553764
LYZL4	19	ENSOARG00000003324	14551207	14554680
SS18L2	19	ENSOARG00000003486	14656138	14659569
TLR9	19	ENSOARG00000006162	48643163	48646651
GSN	2	ENSOARG00000005473	2156199	2187147
GCG	2	ENSOARG00000006362	146544014	146551954
ITGB6	2	ENSOARG00000006967	148402142	148486111
KLF4	2	ENSOARG00000007169	15622345	15625917
GLRX	2	ENSOARG00000009427	116429163	116429483
LPL	2	ENSOARG00000010719	45652122	45675906
ALDH1A1	2	ENSOARG00000012705	63232708	63288217
PSIP1	2	ENSOARG00000014002	83388239	83424864
MSTN	2	ENSOARG00000016285	118144443	118149433
OSGEPL1	2	ENSOARG00000016326	118454316	118463272
ITGAV	2	ENSOARG00000016607	121567325	121672421
PPIL3	2	ENSOARG00000016635	202185790	202195152
NIF3L1	2	ENSOARG00000016650	202198604	202211978
BMPR2	2	ENSOARG00000017641	203653532	203710593
CD28	2	ENSOARG00000018277	204611103	204645238
CTLA4	2	ENSOARG00000018321	204777523	204784522
PRKAG3	2	ENSOARG00000019718	219781028	219787070
TUBA4A	2	ENSOARG00000020020	220175495	220179114
INHA	2	ENSOARG00000020243	220476722	220479658
ITM2C	2	ENSOARG00000020673	231740173	231752466
COPS7B	2	ENSOARG00000020728	232572509	232589655
SERPINB1	20	ENSOARG00000002311	49640714	49648102
MED20	20	ENSOARG00000002807	15769120	15777602
CCND3	20	ENSOARG00000002924	15789513	15889722
DYA	20	ENSOARG00000007335	7198200	7208505
PSMB8	20	ENSOARG00000007622	7273093	7280060
VEGFA	20	ENSOARG00000008334	17368866	17382112
SLC39A7	20	ENSOARG00000008780	7489214	7493043
TAPBP	20	ENSOARG00000009391	7571732	7581313
MLN	20	ENSOARG00000010470	8034171	8038168
GMPR	20	ENSOARG00000012220	39777857	39837673
DTNBP1	20	ENSOARG00000012503	40340429	40430938
MAPK14	20	ENSOARG00000012870	10087519	10158387
MAPK13	20	ENSOARG00000013006	10175181	10182291
SRSF3	20	ENSOARG00000013584	10605613	10609936
CDKN1A	20	ENSOARG00000013636	10678753	10680684
PIM1	20	ENSOARG00000014364	11149857	11153603
GPX5	20	ENSOARG00000017598	29230798	29238776
PAG4	21	ENSOARG00000006110	37857129	38232441
PAG10	21	ENSOARG00000008256	38239035	38247934
PAG9	21	ENSOARG00000008931	38457894	38462891
PAG6	21	ENSOARG00000011295	38797731	38806693
SOLD1	21	ENSOARG00000011708	28322389	28329268
ST3GAL4	21	ENSOARG00000012855	28966891	28978601
SDHAF2	21	ENSOARG00000013051	39325685	39335048
FTH1	21	ENSOARG00000014339	39823812	39886786
SCGB1A1	21	ENSOARG00000014878	40184783	40188084
FEN1	21	ENSOARG00000015633	39647405	39648523
CPT1A	21	ENSOARG00000016505	45444763	45488917
POLR2G	21	ENSOARG00000016984	40471909	40474886
CYP2E1	22	ENSOARG00000000042	50692314	50706424
ARL3	22	ENSOARG00000001689	22438505	22468540
CYP17A1	22	ENSOARG00000002137	22557939	22564240
ANKRD1	22	ENSOARG00000015908	12267085	12276113
PITX3	22	ENSOARG00000017626	22045063	22055190
PRLHR	22	ENSOARG00000025163	37833174	37834290
CYB5A	23	ENSOARG00000004694	4102138	4136824
TTR	23	ENSOARG00000006342	25838407	25847665
NUBP1	24	ENSOARG00000005920	9432662	9451103
MYL11	24	ENSOARG00000006071	26577862	26579570
ITGAL	24	ENSOARG00000006423	26679858	26721693
PHKG2	24	ENSOARG00000007478	26885821	26894418
STX1B	24	ENSOARG00000008291	27112495	27119563
ITGAM	24	ENSOARG00000009000	27341076	27384550
PSPH	24	ENSOARG00000009930	27677078	27699903
CYP3A24	24	ENSOARG00000018283	36495420	36645659
PLAU	25	ENSOARG00000008473	29676048	29685840
ADRB3	26	ENSOARG00000001094	31849634	31851548
STAR	26	ENSOARG00000001269	31957713	31966284
LSM1	26	ENSOARG00000001317	31987068	31996040
IDO1	26	ENSOARG00000002251	33532844	33547919
SBD2	26	ENSOARG00000006442	5979383	5981052
ABCG8	3	ENSOARG00000006677	80333311	80351141
MAPKAP1	3	ENSOARG00000012741	10350236	10567880
GGTA1	3	ENSOARG00000014441	14290904	14322530
ATXN7L3B	3	ENSOARG00000016672	110404006	110404296
CRY1	3	ENSOARG00000017816	175346821	175432659
IRAK4	3	ENSOARG00000019678	142741616	142763096
RABL2B	3	ENSOARG00000020039	224245620	224261805
RPS3A	3	ENSOARG00000020231	192371692	192372486
RELN	4	ENSOARG00000000465	44668137	45205142
MET	4	ENSOARG00000000778	51540365	51625496
CAV1	4	ENSOARG00000001337	51786039	51820791
CAV2	4	ENSOARG00000001379	51842941	51848168
TES	4	ENSOARG00000001497	52096960	52160943
ARF5	4	ENSOARG00000001854	91893378	91895222
CTTNBP2	4	ENSOARG00000010183	50432535	50603933
SRI	4	ENSOARG00000011759	72313120	72325811
IL6	4	ENSOARG00000012021	31412389	31416357
IGFBP3	4	ENSOARG00000012862	76176920	76178860
IGFBP1	4	ENSOARG00000012900	76188499	76192761
CFTR	4	ENSOARG00000018133	50695189	50881696
ASZ1	4	ENSOARG00000018979	50928081	50995999
WNT2	4	ENSOARG00000019067	51022634	51067683
ST7	4	ENSOARG00000019091	51108667	51268178
RAB8A	5	ENSOARG00000000619	6621954	6641188
CYP4F21	5	ENSOARG00000001217	7130482	7140600
RETN	5	ENSOARG00000002291	14185287	14186266
MAP2K7	5	ENSOARG00000002988	14340244	14351562
ELAVL1	5	ENSOARG00000003168	14393809	14415353
CCL25	5	ENSOARG00000003210	14453428	14455992
SCGB3A2	5	ENSOARG00000003790	56573739	56577006
PRDX2	5	ENSOARG00000010800	10811752	10813968
ASNA1	5	ENSOARG00000011392	10846744	10859019
UBA52	5	ENSOARG00000011540	4381459	4382819
IFI30	5	ENSOARG00000013291	4781440	4863530
PURA	5	ENSOARG00000013578	48690511	48691110
GABRB2	5	ENSOARG00000013743	70274898	70578003
IL12RB1	5	ENSOARG00000013918	4853138	4869950
FBXL21P	5	ENSOARG00000014847	44728226	44745479
IL4	5	ENSOARG00000014896	19237796	19245485
IL13	5	ENSOARG00000014937	19262767	19264701
INSL3	5	ENSOARG00000014966	5056451	5057662
IL5	5	ENSOARG00000015033	19436398	19438650
IRF1	5	ENSOARG00000015078	19485039	19491419
EIF3G	5	ENSOARG00000015095	12353917	12358358
DNMT1	5	ENSOARG00000015380	12361126	12414404
CSF2	5	ENSOARG00000015430	19956144	19958155
IL3	5	ENSOARG00000015525	19971457	19973243
ICAM1	5	ENSOARG00000015656	12500037	12509283
EGR1	5	ENSOARG00000016470	47225278	47227722
CNN1	5	ENSOARG00000018621	13552884	13560118
ACP5	5	ENSOARG00000018673	13581112	13584384
CD14	5	ENSOARG00000025180	49150405	49151522
SLC35A4	5	ENSOARG00000025181	49127431	49128368
KDR	6	ENSOARG00000001060	70562488	70607422
SCD5	6	ENSOARG00000001249	97078068	97147726
NUDT9	6	ENSOARG00000004952	101937111	101973296
IGFBP7	6	ENSOARG00000005761	72423581	72437525
GNRHR	6	ENSOARG00000007526	83375633	83391928
UGT2B7	6	ENSOARG00000008828	84148570	84165137
HTT	6	ENSOARG00000014115	115020417	115124139
CXCL10	6	ENSOARG00000016611	90551375	90552865
BMPR1B	6	ENSOARG00000017161	29361947	29448079
SLIRP	7	ENSOARG00000002642	85795918	85801678
B2M	7	ENSOARG00000003782	99939442	99944153
SFXN1	7	ENSOARG00000016653	5392697	5431839
IL25	7	ENSOARG00000019325	21163579	21166254
MMP14	7	ENSOARG00000019414	21594251	21603143
ANXA2	7	ENSOARG00000020821	46840046	46885147
DUOX2	7	ENSOARG00000021057	62280879	62300717
BMP4	7	ENSOARG00000021069	63450344	63456226
VIP	8	ENSOARG00000003929	76307156	76315531
FOXO3	8	ENSOARG00000010741	28595346	28713940
AKIRIN2	8	ENSOARG00000012967	49378101	49400794
CGA	8	ENSOARG00000013153	49919904	49921988
MYC	9	ENSOARG00000008027	25632961	25637672
EIF3H	9	ENSOARG00000010674	60424730	60523273
CNGB3	9	ENSOARG00000011632	88625040	88717847
SNAI2	9	ENSOARG00000013030	32778177	32780624
TRHR	9	ENSOARG00000014552	67970476	68017207

## Sheet: Table S6
Table S6: Genes under differencial selection between East Africa and European sheep breeds as identified by XP-EHH method
Gene name	chromosome	ensembl gene ID	start position	end position
UROD	1	ENSOARG00000001472	19436350	19439595
IL12A	1	ENSOARG00000002198	225475115	225481557
CP	1	ENSOARG00000005049	237003297	237050085
CD1D	1	ENSOARG00000007252	107108011	107111215
CD1	1	ENSOARG00000007282	107270021	107273118
FCER1A	1	ENSOARG00000007787	108571005	108576852
KAP7	1	ENSOARG00000007941	122988317	122988574
MX2	1	ENSOARG00000010231	259688071	259716801
MX1	1	ENSOARG00000010283	259737321	259762804
RGS4	1	ENSOARG00000011014	112790132	112800145
CD247	1	ENSOARG00000012086	117694946	117700677
RABGGTB	1	ENSOARG00000012635	51396950	51403534
ATP5PO	1	ENSOARG00000012773	119867566	119874405
IFNAR1	1	ENSOARG00000013188	120422988	120448951
IFNAR2	1	ENSOARG00000013309	120551218	120571823
AGTR1	1	ENSOARG00000015385	237523905	237524984
RAB5A	1	ENSOARG00000015722	275278245	275306706
SLC30A7	1	ENSOARG00000018397	77384118	77477030
CYM	1	ENSOARG00000019460	86930889	86941609
CD53	1	ENSOARG00000019463	87349364	87392438
GSK3B	1	ENSOARG00000019835	182940427	183155532
CD86	1	ENSOARG00000020112	184802052	184866057
PDIA5	1	ENSOARG00000020177	185701829	185793885
SST	1	ENSOARG00000020492	197885693	197888971
RTP4	1	ENSOARG00000020495	198138027	198223956
ST6GAL1	1	ENSOARG00000020506	198413998	198470076
ADIPOQ	1	ENSOARG00000020509	198618705	198631249
AHSG	1	ENSOARG00000020528	198806196	198813239
GHSR	1	ENSOARG00000020744	213098548	213101910
DCT	10	ENSOARG00000000618	69452806	69492878
SUCLA2	10	ENSOARG00000008171	18125209	18216861
MED4	10	ENSOARG00000008182	18230447	18244509
ITM2B	10	ENSOARG00000008230	18364311	18388321
EEF1AKMT1	10	ENSOARG00000013823	36005923	36011902
FBXL3	10	ENSOARG00000016056	52599500	52614788
GJB2	10	ENSOARG00000017089	36271774	36272454
TXNDC17	11	ENSOARG00000001273	24857061	24859366
TIMP2	11	ENSOARG00000003264	52490463	52504223
UBB	11	ENSOARG00000004399	32806436	32807122
BIIIB4	11	ENSOARG00000004486	40766480	40766776
SLC25A11	11	ENSOARG00000005726	26073940	26076153
B4GALNT2	11	ENSOARG00000006320	36929322	36992982
ATP5MC1	11	ENSOARG00000006653	37173130	37175267
CYGB	11	ENSOARG00000006910	54230904	54233731
AANAT	11	ENSOARG00000007101	54280969	54282219
MED11	11	ENSOARG00000007729	26240976	26242341
LPO	11	ENSOARG00000008940	8770204	8796025
SLC6A4	11	ENSOARG00000010110	20913390	20933441
ARL5C	11	ENSOARG00000010377	39236192	39241980
THRA	11	ENSOARG00000012886	39957731	39971047
NR1D1	11	ENSOARG00000013027	39970553	39977351
STRADA	11	ENSOARG00000013434	47403627	47425001
GH	11	ENSOARG00000013932	47540169	47541799
SERPINF1	11	ENSOARG00000014232	22471286	22478665
RPA1	11	ENSOARG00000014479	22518627	22561972
IGFBP4	11	ENSOARG00000014604	40250021	40260382
KRT25	11	ENSOARG00000015108	40517710	40527797
KRT27	11	ENSOARG00000015224	40552263	40557934
TP53	11	ENSOARG00000015571	26935155	26939002
PMP22	11	ENSOARG00000016485	32318382	32341045
KRTAP1-3	11	ENSOARG00000025186	40814602	40815081
REN	12	ENSOARG00000002289	1280427	1291167
MFSD4A	12	ENSOARG00000004049	2651299	2677044
TLR5	12	ENSOARG00000005017	24702436	24705051
IL10	12	ENSOARG00000006292	3820935	3824667
ISG15	12	ENSOARG00000007233	49537787	49538733
CR2	12	ENSOARG00000008208	4724266	4770968
IRF6	12	ENSOARG00000012720	71642946	71654633
HSD11B1	12	ENSOARG00000013020	71703835	71763644
CAPN2	12	ENSOARG00000015097	25191495	25241603
DEGS1	12	ENSOARG00000015855	25467996	25473652
NR5A2	12	ENSOARG00000015980	76980493	77092173
BCL2L1	13	ENSOARG00000001262	60531757	60581987
OXT	13	ENSOARG00000004595	51437893	51438654
CD93	13	ENSOARG00000005169	40981178	40983359
PYGB	13	ENSOARG00000007168	41883741	41916422
PDYN	13	ENSOARG00000007354	52472601	52474697
GDI2	13	ENSOARG00000008098	42036764	42067988
ZGPAT	13	ENSOARG00000010128	53357610	53366731
ARFRP1	13	ENSOARG00000010188	53366104	53373064
ADIG	13	ENSOARG00000019100	67064926	67070255
LCAT	14	ENSOARG00000003256	34760896	34764094
SLC12A4	14	ENSOARG00000003272	34764805	34781054
PLAUR	14	ENSOARG00000008867	50941331	50953437
ZDHHC7	14	ENSOARG00000011138	10594432	10602063
CYTH2	14	ENSOARG00000011818	54190465	54198809
DBP	14	ENSOARG00000011967	54318156	54323546
CA11	14	ENSOARG00000012007	54323408	54330118
IZUMO1	14	ENSOARG00000012130	54408615	54411844
LHB	14	ENSOARG00000012583	54608835	54609803
FLT3LG	14	ENSOARG00000013140	54962683	54971093
FCGRT	14	ENSOARG00000013202	54992963	54998254
KLK1	14	ENSOARG00000014213	55932085	55937063
FTO	14	ENSOARG00000017939	21524991	21953995
MMP13	15	ENSOARG00000004790	5258462	5270880
MMP7	15	ENSOARG00000006119	5709290	5717067
YAP1	15	ENSOARG00000006660	6073422	6208371
BMAL1	15	ENSOARG00000007809	38890197	38925292
IL18	15	ENSOARG00000016193	21907722	21916813
BCO2	15	ENSOARG00000016370	21945078	22011745
MYOD1	15	ENSOARG00000025174	34370528	34371122
AK6	16	ENSOARG00000005659	10361305	10375165
RAB21	17	ENSOARG00000004691	59802415	59803080
ERP29	17	ENSOARG00000010504	61783505	61790600
IL15	17	ENSOARG00000012119	15757663	15773243
PUS1	17	ENSOARG00000013316	44746977	44758079
SLC7A11	17	ENSOARG00000014253	19076299	19158878
CRYBB3	17	ENSOARG00000018985	64996177	65001296
SRP54	18	ENSOARG00000007160	44205266	44235585
PSMA6	18	ENSOARG00000007429	44447953	44471341
NFKBIA	18	ENSOARG00000007502	44533631	44538036
ARNT2	18	ENSOARG00000015391	25331556	25480510
SNRPA1	18	ENSOARG00000016703	28192592	28202484
MYD88	19	ENSOARG00000001031	11552444	11553764
SLC25A38	19	ENSOARG00000002345	12564363	12579674
RPSA	19	ENSOARG00000002458	12610248	12622050
LYZL4	19	ENSOARG00000003324	14551207	14554680
SS18L2	19	ENSOARG00000003486	14656138	14659569
TLR9	19	ENSOARG00000006162	48643163	48646651
LIN28A	2	ENSOARG00000004614	239577200	239590412
CD52	2	ENSOARG00000004803	239674608	239675963
GSN	2	ENSOARG00000005473	2156199	2187147
GCG	2	ENSOARG00000006362	146544014	146551954
TXN	2	ENSOARG00000006916	13016557	13028295
ITGB6	2	ENSOARG00000006967	148402142	148486111
KLF4	2	ENSOARG00000007169	15622345	15625917
ID3	2	ENSOARG00000007318	242185986	242190773
C1QA	2	ENSOARG00000008001	243071846	243078666
LPL	2	ENSOARG00000010719	45652122	45675906
ALDH1A1	2	ENSOARG00000012705	63232708	63288217
PSIP1	2	ENSOARG00000014002	83388239	83424864
CTSB	2	ENSOARG00000015263	104431014	104438581
MSTN	2	ENSOARG00000016285	118144443	118149433
OSGEPL1	2	ENSOARG00000016326	118454316	118463272
PPIL3	2	ENSOARG00000016635	202185790	202195152
NIF3L1	2	ENSOARG00000016650	202198604	202211978
BMPR2	2	ENSOARG00000017641	203653532	203710593
CD28	2	ENSOARG00000018277	204611103	204645238
SFN	2	ENSOARG00000018302	239211367	239212113
CTLA4	2	ENSOARG00000018321	204777523	204784522
IGFBP5	2	ENSOARG00000019421	217650010	217669182
PRKAG3	2	ENSOARG00000019718	219781028	219787070
TUBA4A	2	ENSOARG00000020020	220175495	220179114
INHA	2	ENSOARG00000020243	220476722	220479658
ITM2C	2	ENSOARG00000020673	231740173	231752466
COPS7B	2	ENSOARG00000020728	232572509	232589655
SERPINB1	20	ENSOARG00000002311	49640714	49648102
MED20	20	ENSOARG00000002807	15769120	15777602
CCND3	20	ENSOARG00000002924	15789513	15889722
DYA	20	ENSOARG00000007335	7198200	7208505
PSMB8	20	ENSOARG00000007622	7273093	7280060
SLC39A7	20	ENSOARG00000008780	7489214	7493043
TAPBP	20	ENSOARG00000009391	7571732	7581313
MLN	20	ENSOARG00000010470	8034171	8038168
DTNBP1	20	ENSOARG00000012503	40340429	40430938
PAG4	21	ENSOARG00000006110	37857129	38232441
PAG10	21	ENSOARG00000008256	38239035	38247934
PAG9	21	ENSOARG00000008931	38457894	38462891
PAG6	21	ENSOARG00000011295	38797731	38806693
SOLD1	21	ENSOARG00000011708	28322389	28329268
ST3GAL4	21	ENSOARG00000012855	28966891	28978601
SDHAF2	21	ENSOARG00000013051	39325685	39335048
FTH1	21	ENSOARG00000014339	39823812	39886786
SCGB1A1	21	ENSOARG00000014878	40184783	40188084
FEN1	21	ENSOARG00000015633	39647405	39648523
CPT1A	21	ENSOARG00000016505	45444763	45488917
POLR2G	21	ENSOARG00000016984	40471909	40474886
CYP2E1	22	ENSOARG00000000042	50692314	50706424
ARL3	22	ENSOARG00000001689	22438505	22468540
CYP17A1	22	ENSOARG00000002137	22557939	22564240
LIPA	22	ENSOARG00000015082	10697729	10736804
ANKRD1	22	ENSOARG00000015908	12267085	12276113
PITX3	22	ENSOARG00000017626	22045063	22055190
PRLHR	22	ENSOARG00000025163	37833174	37834290
CYB5A	23	ENSOARG00000004694	4102138	4136824
TTR	23	ENSOARG00000006342	25838407	25847665
AIMP2	24	ENSOARG00000001572	37907715	37915133
RAC1	24	ENSOARG00000002021	38166137	38175158
ACTB	24	ENSOARG00000003021	38675524	38677778
MYL11	24	ENSOARG00000006071	26577862	26579570
ITGAL	24	ENSOARG00000006423	26679858	26721693
PHKG2	24	ENSOARG00000007478	26885821	26894418
STX1B	24	ENSOARG00000008291	27112495	27119563
ITGAM	24	ENSOARG00000009000	27341076	27384550
PSPH	24	ENSOARG00000009930	27677078	27699903
ATP6V0C	24	ENSOARG00000010581	2001073	2001207
ADRB3	26	ENSOARG00000001094	31849634	31851548
STAR	26	ENSOARG00000001269	31957713	31966284
LSM1	26	ENSOARG00000001317	31987068	31996040
IDO1	26	ENSOARG00000002251	33532844	33547919
SBD2	26	ENSOARG00000006442	5979383	5981052
ABCG8	3	ENSOARG00000006677	80333311	80351141
URM1	3	ENSOARG00000010218	7828696	7843265
AK1	3	ENSOARG00000011321	8260726	8268916
ATXN7L3B	3	ENSOARG00000016672	110404006	110404296
IRAK4	3	ENSOARG00000019678	142741616	142763096
CPT1B	3	ENSOARG00000019949	224090383	224102291
RABL2B	3	ENSOARG00000020039	224245620	224261805
IL1B	3	ENSOARG00000020866	60023514	60034494
IL1A	3	ENSOARG00000020877	60078287	60088697
RELN	4	ENSOARG00000000465	44668137	45205142
MET	4	ENSOARG00000000778	51540365	51625496
CAV1	4	ENSOARG00000001337	51786039	51820791
CAV2	4	ENSOARG00000001379	51842941	51848168
TES	4	ENSOARG00000001497	52096960	52160943
CDK5	4	ENSOARG00000002633	113025302	113029357
CTTNBP2	4	ENSOARG00000010183	50432535	50603933
SRI	4	ENSOARG00000011759	72313120	72325811
IGFBP3	4	ENSOARG00000012862	76176920	76178860
IGFBP1	4	ENSOARG00000012900	76188499	76192761
CFTR	4	ENSOARG00000018133	50695189	50881696
ASZ1	4	ENSOARG00000018979	50928081	50995999
WNT2	4	ENSOARG00000019067	51022634	51067683
ST7	4	ENSOARG00000019091	51108667	51268178
RAB8A	5	ENSOARG00000000619	6621954	6641188
CYP4F21	5	ENSOARG00000001217	7130482	7140600
NR3C1	5	ENSOARG00000002045	51733916	51850972
RETN	5	ENSOARG00000002291	14185287	14186266
MAP2K7	5	ENSOARG00000002988	14340244	14351562
ELAVL1	5	ENSOARG00000003168	14393809	14415353
CCL25	5	ENSOARG00000003210	14453428	14455992
SCGB3A2	5	ENSOARG00000003790	56573739	56577006
SLC34A1	5	ENSOARG00000004718	36354192	36366656
PRDX2	5	ENSOARG00000010800	10811752	10813968
ASNA1	5	ENSOARG00000011392	10846744	10859019
UBA52	5	ENSOARG00000011540	4381459	4382819
IFI30	5	ENSOARG00000013291	4781440	4863530
PURA	5	ENSOARG00000013578	48690511	48691110
SLC39A3	5	ENSOARG00000013629	18496941	18503765
VDAC1	5	ENSOARG00000013705	43029041	43063502
GABRB2	5	ENSOARG00000013743	70274898	70578003
IL12RB1	5	ENSOARG00000013918	4853138	4869950
TXNDC15	5	ENSOARG00000014499	43710058	43724747
FBXL21P	5	ENSOARG00000014847	44728226	44745479
IL4	5	ENSOARG00000014896	19237796	19245485
IL13	5	ENSOARG00000014937	19262767	19264701
INSL3	5	ENSOARG00000014966	5056451	5057662
IL5	5	ENSOARG00000015033	19436398	19438650
IRF1	5	ENSOARG00000015078	19485039	19491419
MEF2C	5	ENSOARG00000016099	85606652	85706150
EGR1	5	ENSOARG00000016470	47225278	47227722
CD14	5	ENSOARG00000025180	49150405	49151522
SLC35A4	5	ENSOARG00000025181	49127431	49128368
KDR	6	ENSOARG00000001060	70562488	70607422
SCD5	6	ENSOARG00000001249	97078068	97147726
CLOCK	6	ENSOARG00000001602	70873036	70987644
NUDT9	6	ENSOARG00000004952	101937111	101973296
IGFBP7	6	ENSOARG00000005761	72423581	72437525
GNRHR	6	ENSOARG00000007526	83375633	83391928
ALB	6	ENSOARG00000013782	88136611	88159187
HTT	6	ENSOARG00000014115	115020417	115124139
CXCL8	6	ENSOARG00000014496	88474889	88477180
BMPR1B	6	ENSOARG00000017161	29361947	29448079
SLIRP	7	ENSOARG00000002642	85795918	85801678
B2M	7	ENSOARG00000003782	99939442	99944153
SFXN1	7	ENSOARG00000016653	5392697	5431839
IL25	7	ENSOARG00000019325	21163579	21166254
MMP14	7	ENSOARG00000019414	21594251	21603143
ANXA2	7	ENSOARG00000020821	46840046	46885147
DUOX2	7	ENSOARG00000021057	62280879	62300717
BMP4	7	ENSOARG00000021069	63450344	63456226
VIP	8	ENSOARG00000003929	76307156	76315531
FOXO3	8	ENSOARG00000010741	28595346	28713940
ATG5	8	ENSOARG00000011199	30740447	30855737
AKIRIN2	8	ENSOARG00000012967	49378101	49400794
CGA	8	ENSOARG00000013153	49919904	49921988
IL7	9	ENSOARG00000007883	54817997	54825977
MYC	9	ENSOARG00000008027	25632961	25637672
CNGB3	9	ENSOARG00000011632	88625040	88717847
SNAI2	9	ENSOARG00000013030	32778177	32780624
DGAT1	9	ENSOARG00000014070	13566142	13575279
TRHR	9	ENSOARG00000014552	67970476	68017207
KCNS2	9	ENSOARG00000014656	78415608	78417041
LYN	9	ENSOARG00000014778	36031532	36077272
SDR16C5	9	ENSOARG00000015038	36264636	36276508
MCMDC2	9	ENSOARG00000017914	43872057	43906823

## Sheet: Table S7
Table S7: Genes under differencial selection between North Africa and European sheep breeds as identified by Rsb method
Gene name	Chromosome	ensembl gene ID	start position	end position
IL12A	1	ENSOARG00000002198	225475115	225481557
SOD1	1	ENSOARG00000007880	122094296	122094754
IL12RB2	1	ENSOARG00000011173	42584598	42656778
IFNAR1	1	ENSOARG00000013188	120422988	120448951
IFNAR2	1	ENSOARG00000013309	120551218	120571823
SLC30A7	1	ENSOARG00000018397	77384118	77477030
OVGP1	1	ENSOARG00000019599	87968079	87982027
ADORA3	1	ENSOARG00000019630	88054043	88056874
CD80	1	ENSOARG00000019762	182614039	182637278
GSK3B	1	ENSOARG00000019835	182940427	183155532
CD86	1	ENSOARG00000020112	184802052	184866057
PDIA5	1	ENSOARG00000020177	185701829	185793885
CLDN1	1	ENSOARG00000020472	195280159	195295348
PRD-SPRRII	1	ENSOARG00000025190	102078660	102078887
FBXL3	10	ENSOARG00000016056	52599500	52614788
LAMC2	12	ENSOARG00000000744	62324183	62392567
IL10	12	ENSOARG00000006292	3820935	3824667
CR2	12	ENSOARG00000008208	4724266	4770968
SLC25A33	12	ENSOARG00000008554	42049646	42075896
SLC2A5	12	ENSOARG00000008942	42511748	42539442
IRF6	12	ENSOARG00000012720	71642946	71654633
HSD11B1	12	ENSOARG00000013020	71703835	71763644
PANK2	13	ENSOARG00000000750	50616964	50645766
OXT	13	ENSOARG00000004595	51437893	51438654
PDYN	13	ENSOARG00000007354	52472601	52474697
MRC1	13	ENSOARG00000012176	31334882	31447397
NCR1	14	ENSOARG00000002157	59754651	59759266
CRY2	15	ENSOARG00000002386	74106272	74130609
F2	15	ENSOARG00000004038	74896927	74911872
BMAL1	15	ENSOARG00000007809	38890197	38925292
FSHB	15	ENSOARG00000015425	59188092	59190048
APIP	15	ENSOARG00000018684	63605712	63630607
CCL28	16	ENSOARG00000008645	31345878	31365668
GHR	16	ENSOARG00000008837	31832933	32000445
TDO2	17	ENSOARG00000006881	43058280	43074645
FGF2	17	ENSOARG00000017222	34113507	34661626
FABP3	2	ENSOARG00000001603	235135457	235145925
EYA3	2	ENSOARG00000003071	238192847	238265280
GSN	2	ENSOARG00000005473	2156199	2187147
GCG	2	ENSOARG00000006362	146544014	146551954
ALDOB	2	ENSOARG00000007511	21476904	21623190
ARL5A	2	ENSOARG00000008452	156582026	156602931
UBQLN1	2	ENSOARG00000009010	35845653	35897664
CXCR4	2	ENSOARG00000010462	173602065	173605247
DARS1	2	ENSOARG00000010544	173737054	173799138
RORB	2	ENSOARG00000012659	61553322	61762284
ALDH1A1	2	ENSOARG00000012705	63232708	63288217
NFIB	2	ENSOARG00000013887	82133740	82388297
PSIP1	2	ENSOARG00000014002	83388239	83424864
BMPR2	2	ENSOARG00000017641	203653532	203710593
CD28	2	ENSOARG00000018277	204611103	204645238
CTLA4	2	ENSOARG00000018321	204777523	204784522
IDH1	2	ENSOARG00000018980	209236699	209259307
IGFBP5	2	ENSOARG00000019421	217650010	217669182
SLC11A1	2	ENSOARG00000019535	219378564	219390278
PRKAG3	2	ENSOARG00000019718	219781028	219787070
TUBA4A	2	ENSOARG00000020020	220175495	220179114
INHA	2	ENSOARG00000020243	220476722	220479658
LCK	2	ENSOARG00000020968	234367380	234375219
SERPINB1	20	ENSOARG00000002311	49640714	49648102
EDN1	20	ENSOARG00000014073	43135236	43140684
AQP4	23	ENSOARG00000006982	30335667	30347436
AIMP2	24	ENSOARG00000001572	37907715	37915133
RAC1	24	ENSOARG00000002021	38166137	38175158
ACTB	24	ENSOARG00000003021	38675524	38677778
CDK1	25	ENSOARG00000004318	16420009	16437119
DDX21	25	ENSOARG00000005307	25041120	25063768
ADRB3	26	ENSOARG00000001094	31849634	31851548
ABCG8	3	ENSOARG00000006677	80333311	80351141
GGTA1	3	ENSOARG00000014441	14290904	14322530
ATXN7L3B	3	ENSOARG00000016672	110404006	110404296
CRY1	3	ENSOARG00000017816	175346821	175432659
RELN	4	ENSOARG00000000465	44668137	45205142
ARF5	4	ENSOARG00000001854	91893378	91895222
PEG10	4	ENSOARG00000002475	11937474	11945244
PON2	4	ENSOARG00000003259	12512339	12539560
LSM5	4	ENSOARG00000006944	63996802	63999684
ARL4A	4	ENSOARG00000008124	20778423	20779022
IL6	4	ENSOARG00000012021	31412389	31416357
TRA2A	4	ENSOARG00000013147	32094068	32111994
SCGB3A2	5	ENSOARG00000003790	56573739	56577006
SLC34A1	5	ENSOARG00000004718	36354192	36366656
B4GALT7	5	ENSOARG00000006000	36593677	36601803
PROP1	5	ENSOARG00000006802	37298572	37304285
RACK1	5	ENSOARG00000007288	37884620	37892060
ZNF496	5	ENSOARG00000007509	38101258	38145325
GABRB2	5	ENSOARG00000013743	70274898	70578003
MEF2C	5	ENSOARG00000016099	85606652	85706150
CAST	5	ENSOARG00000017709	93354399	93484087
KDR	6	ENSOARG00000001060	70562488	70607422
CLOCK	6	ENSOARG00000001602	70873036	70987644
NUDT9	6	ENSOARG00000004952	101937111	101973296
RAB28	6	ENSOARG00000008329	108153665	108252229
CXCL10	6	ENSOARG00000016611	90551375	90552865
BMPR1B	6	ENSOARG00000017161	29361947	29448079
HEXA	7	ENSOARG00000018930	18903379	18935045
CYP19	7	ENSOARG00000020977	56126051	56158348
TRPM7	7	ENSOARG00000020984	56660443	56767078
FGF7	7	ENSOARG00000021001	57779972	57841735
SLC24A5	7	ENSOARG00000021029	59216976	59237954
LATS1	8	ENSOARG00000002830	73716242	73736759
COQ3	8	ENSOARG00000011897	37472238	37495446
AKIRIN2	8	ENSOARG00000012967	49378101	49400794
CGA	8	ENSOARG00000013153	49919904	49921988
FABP5	9	ENSOARG00000008976	57354087	57359292
FABP4	9	ENSOARG00000009344	57536525	57541042
SNAI2	9	ENSOARG00000013030	32778177	32780624
DGAT1	9	ENSOARG00000014070	13566142	13575279
TTPA	9	ENSOARG00000016843	40878359	40916472
MCMDC2	9	ENSOARG00000017914	43872057	43906823

## Sheet: Table S8
Table S8: Genes under differencial selection between North Africa and European sheep breeds as identified by XP-EHH method
Gene name	Chromosome	ensembl gene ID	start position	end position
IL12A	1	ENSOARG00000002198	225475115	225481557
SOD1	1	ENSOARG00000007880	122094296	122094754
IFNAR1	1	ENSOARG00000013188	120422988	120448951
IFNAR2	1	ENSOARG00000013309	120551218	120571823
SLC30A7	1	ENSOARG00000018397	77384118	77477030
CD80	1	ENSOARG00000019762	182614039	182637278
GSK3B	1	ENSOARG00000019835	182940427	183155532
CD86	1	ENSOARG00000020112	184802052	184866057
PDIA5	1	ENSOARG00000020177	185701829	185793885
CLDN1	1	ENSOARG00000020472	195280159	195295348
PRD-SPRRII	1	ENSOARG00000025190	102078660	102078887
SLC25A15	10	ENSOARG00000009523	22035177	22064433
FBXL3	10	ENSOARG00000016056	52599500	52614788
UBB	11	ENSOARG00000004399	32806436	32807122
PMP22	11	ENSOARG00000016485	32318382	32341045
LAMC2	12	ENSOARG00000000744	62324183	62392567
TLR5	12	ENSOARG00000005017	24702436	24705051
IL10	12	ENSOARG00000006292	3820935	3824667
CR2	12	ENSOARG00000008208	4724266	4770968
SLC25A33	12	ENSOARG00000008554	42049646	42075896
SLC2A5	12	ENSOARG00000008942	42511748	42539442
IRF6	12	ENSOARG00000012720	71642946	71654633
SERPINC1	12	ENSOARG00000012929	53297207	53307981
HSD11B1	12	ENSOARG00000013020	71703835	71763644
CAPN2	12	ENSOARG00000015097	25191495	25241603
DEGS1	12	ENSOARG00000015855	25467996	25473652
PANK2	13	ENSOARG00000000750	50616964	50645766
OXT	13	ENSOARG00000004595	51437893	51438654
PDYN	13	ENSOARG00000007354	52472601	52474697
NCR1	14	ENSOARG00000002157	59754651	59759266
CYTH2	14	ENSOARG00000011818	54190465	54198809
DBP	14	ENSOARG00000011967	54318156	54323546
CA11	14	ENSOARG00000012007	54323408	54330118
IZUMO1	14	ENSOARG00000012130	54408615	54411844
LHB	14	ENSOARG00000012583	54608835	54609803
FLT3LG	14	ENSOARG00000013140	54962683	54971093
FCGRT	14	ENSOARG00000013202	54992963	54998254
CRY2	15	ENSOARG00000002386	74106272	74130609
F2	15	ENSOARG00000004038	74896927	74911872
BMAL1	15	ENSOARG00000007809	38890197	38925292
FSHB	15	ENSOARG00000015425	59188092	59190048
ILK	15	ENSOARG00000017258	45862134	45869041
ARFIP2	15	ENSOARG00000018201	45974282	45977812
SMPD1	15	ENSOARG00000018629	46057287	46061343
APIP	15	ENSOARG00000018684	63605712	63630607
CCL28	16	ENSOARG00000008645	31345878	31365668
TDO2	17	ENSOARG00000006881	43058280	43074645
HYAL2	19	ENSOARG00000009614	49974113	49976684
GNAI2	19	ENSOARG00000010164	50053939	50072431
RHOA	19	ENSOARG00000013860	50686976	50696070
IMPDH	19	ENSOARG00000015447	50910520	50915271
SLC25A20	19	ENSOARG00000016084	50992184	51032110
GSN	2	ENSOARG00000005473	2156199	2187147
GCG	2	ENSOARG00000006362	146544014	146551954
KLF4	2	ENSOARG00000007169	15622345	15625917
UBQLN1	2	ENSOARG00000009010	35845653	35897664
RORB	2	ENSOARG00000012659	61553322	61762284
ALDH1A1	2	ENSOARG00000012705	63232708	63288217
BMPR2	2	ENSOARG00000017641	203653532	203710593
CD28	2	ENSOARG00000018277	204611103	204645238
CTLA4	2	ENSOARG00000018321	204777523	204784522
IDH1	2	ENSOARG00000018980	209236699	209259307
IGFBP5	2	ENSOARG00000019421	217650010	217669182
SLC11A1	2	ENSOARG00000019535	219378564	219390278
PRKAG3	2	ENSOARG00000019718	219781028	219787070
TUBA4A	2	ENSOARG00000020020	220175495	220179114
INHA	2	ENSOARG00000020243	220476722	220479658
SERPINB1	20	ENSOARG00000002311	49640714	49648102
EDN1	20	ENSOARG00000014073	43135236	43140684
TFAP2A	20	ENSOARG00000016395	44602287	44618637
AIMP2	24	ENSOARG00000001572	37907715	37915133
RAC1	24	ENSOARG00000002021	38166137	38175158
ACTB	24	ENSOARG00000003021	38675524	38677778
ATP6V0C	24	ENSOARG00000010581	2001073	2001207
CDK1	25	ENSOARG00000004318	16420009	16437119
DDX21	25	ENSOARG00000005307	25041120	25063768
ADRB3	26	ENSOARG00000001094	31849634	31851548
AVPR1A	3	ENSOARG00000004113	156234256	156237118
ABCG8	3	ENSOARG00000006677	80333311	80351141
URM1	3	ENSOARG00000010218	7828696	7843265
AK1	3	ENSOARG00000011321	8260726	8268916
PTGS1	3	ENSOARG00000014116	13385238	13402913
GGTA1	3	ENSOARG00000014441	14290904	14322530
ATXN7L3B	3	ENSOARG00000016672	110404006	110404296
ATF4	3	ENSOARG00000016775	214930338	214931586
SLC25A17	3	ENSOARG00000017634	216040190	216082110
CRY1	3	ENSOARG00000017816	175346821	175432659
TEF	3	ENSOARG00000018238	216504368	216525599
IRAK4	3	ENSOARG00000019678	142741616	142763096
TOB2	3	ENSOARG00000025175	216550007	216551006
RELN	4	ENSOARG00000000465	44668137	45205142
ARF5	4	ENSOARG00000001854	91893378	91895222
PEG10	4	ENSOARG00000002475	11937474	11945244
PON2	4	ENSOARG00000003259	12512339	12539560
ARL4A	4	ENSOARG00000008124	20778423	20779022
CTTNBP2	4	ENSOARG00000010183	50432535	50603933
IL6	4	ENSOARG00000012021	31412389	31416357
TRA2A	4	ENSOARG00000013147	32094068	32111994
SCGB3A2	5	ENSOARG00000003790	56573739	56577006
SLC34A1	5	ENSOARG00000004718	36354192	36366656
B4GALT7	5	ENSOARG00000006000	36593677	36601803
PROP1	5	ENSOARG00000006802	37298572	37304285
RACK1	5	ENSOARG00000007288	37884620	37892060
ZNF496	5	ENSOARG00000007509	38101258	38145325
PURA	5	ENSOARG00000013578	48690511	48691110
SLC39A3	5	ENSOARG00000013629	18496941	18503765
GABRB2	5	ENSOARG00000013743	70274898	70578003
IL4	5	ENSOARG00000014896	19237796	19245485
IL13	5	ENSOARG00000014937	19262767	19264701
CAST	5	ENSOARG00000017709	93354399	93484087
CD14	5	ENSOARG00000025180	49150405	49151522
SLC35A4	5	ENSOARG00000025181	49127431	49128368
KDR	6	ENSOARG00000001060	70562488	70607422
CLOCK	6	ENSOARG00000001602	70873036	70987644
RAB28	6	ENSOARG00000008329	108153665	108252229
CXCL10	6	ENSOARG00000016611	90551375	90552865
BMPR1B	6	ENSOARG00000017161	29361947	29448079
FOS	7	ENSOARG00000001783	83397872	83400138
HEXA	7	ENSOARG00000018930	18903379	18935045
CYP19	7	ENSOARG00000020977	56126051	56158348
TRPM7	7	ENSOARG00000020984	56660443	56767078
FGF7	7	ENSOARG00000021001	57779972	57841735
SLC24A5	7	ENSOARG00000021029	59216976	59237954
LATS1	8	ENSOARG00000002830	73716242	73736759
COQ3	8	ENSOARG00000011897	37472238	37495446
AKIRIN2	8	ENSOARG00000012967	49378101	49400794
CGA	8	ENSOARG00000013153	49919904	49921988
FABP5	9	ENSOARG00000008976	57354087	57359292
FABP4	9	ENSOARG00000009344	57536525	57541042
SNAI2	9	ENSOARG00000013030	32778177	32780624
DGAT1	9	ENSOARG00000014070	13566142	13575279
